# Supplementary material for: The effect of government publicity and guidance on farmers’ ecological environment governance participation behavior—The mediating effect of environmental literacy and perceived value
Source: PLoS One. 2025 Jul 23;20(7):e0328274. doi: 10.1371/journal.pone.0328274 (PMC12286404; doi:10.1371/journal.pone.0328274)
Supplement: S1 File — (XLSX) [file pone.0328274.s001.xlsx]

## Sheet: Sheet1
Government publicity and guidance	Environmental literacy	Perceived Value	Decision-making behavior	Protective behavior	Supervisory behavior	Decision-making behavior（Replace variable）	Protective behavior（Replace variable）	Supervisory behavior（Replace variable）	Gender	Age	Health condition	Educational level	Party member	Village cadre	Agricultural cooperative society	Cultivated land quality	Number of agricultural laborers	Per capita annual income
2	0.929194	0.0876584	0	0	1	0	0	1	1	3	4	2	0	0	1	2	2	2
3	0.666667	0.450645	1	4	0	1	1	0	0	3	4	2	0	0	0	4	2	0.833333
3	0.666667	0.275328	0	4	1	0	1	1	0	3	4	1	0	0	0	3	2	1.2
4	1	0.729223	2	4	1	1	1	1	0	4	4	2	0	0	0	4	2	2
2	0.456889	0.27988	0	0	0	0	0	0	0	5	4	1	0	0	1	3	2	0.75
3	1	0.275328	1	4	0	1	1	0	0	4	5	1	0	0	0	3	1	0.75
5	1	0.995448	4	4	4	1	1	1	1	4	4	2	0	0	0	4	2	2
2	0.737472	0.641565	0	0	1	0	0	1	1	4	4	1	0	0	1	3	2	0.8
1	0.719417	0.270777	0	0	0	0	0	0	1	4	2	1	0	0	0	3	2	0.75
1	0.456889	0.275328	0	0	0	0	0	0	0	5	4	1	0	0	0	3	2	1.5
5	0.876444	0.175317	3	4	4	1	1	1	0	4	1	2	1	0	0	3	2	1.33333
3	0.790222	0.729223	1	4	0	1	1	0	0	5	3	1	0	0	0	3	2	2
1	0.858389	0.633763	0	0	1	0	0	1	1	5	4	1	0	0	1	4	2	4.33
3	1	0.546105	2	0	1	1	0	1	0	5	4	1	0	0	0	4	2	0.5
2	0.719417	0.81233	0	0	0	0	0	0	0	5	2	1	0	0	0	3	1	1.33333
5	0.929194	0.729223	4	4	4	1	1	1	0	2	5	2	1	1	1	4	4	4.16667
3	0.858389	0.729223	1	4	1	1	1	1	0	4	4	1	0	0	0	3	2	4
2	0.737472	0.990897	0	3	2	0	1	1	1	3	4	3	0	0	0	3	2	1.33333
2	0.595861	0.00455151	0	0	1	0	0	1	0	4	4	2	0	0	0	4	2	2.25
2	0.666667	0.358435	0	0	1	0	0	1	1	3	4	1	1	0	0	3	2	2.5
1	0.386083	0.00455151	0	0	0	0	0	0	0	3	3	2	0	0	0	4	2	0.75
3	0.929194	0.81233	2	4	0	1	1	0	0	4	4	1	0	0	0	4	2	2
4	0.929194	0.629212	2	4	0	1	1	0	1	3	5	2	0	0	0	5	2	1.5
3	0.666667	0.546105	1	0	2	1	0	1	1	5	4	1	1	0	0	4	2	0.666667
4	0.790222	0.81233	1	4	1	1	1	1	0	5	5	1	0	0	0	4	1	1.33333
2	0.666667	0.81233	0	0	0	0	0	0	1	3	5	2	1	0	0	5	2	1
2	0.719417	0.629212	0	0	2	0	0	1	1	3	5	2	0	0	0	5	2	3.75
4	0.929194	0.995448	2	4	1	1	1	1	0	4	5	2	1	0	0	3	2	2
2	0.929194	0.724672	0	0	0	0	0	0	1	4	4	2	0	0	0	3	2	3
1	0.858389	0.00910302	0	0	0	0	0	0	0	4	2	1	0	0	0	3	2	1.5
2	0.929194	0.201324	0	0	0	0	0	0	1	4	4	1	0	0	0	4	2	1.5
2	0.752888	0.27988	0	0	1	0	0	1	0	4	4	1	0	0	0	3	2	2.33333
2	0.666667	0.196773	0	0	0	0	0	0	1	3	5	2	0	0	0	3	2	3.33333
2	0.929194	0.201324	0	0	0	0	0	0	0	3	5	2	0	0	0	4	2	1
4	0.719417	0.995448	1	4	1	1	1	1	0	4	4	1	0	0	0	4	2	2.4
2	0.666667	0.729223	0	0	0	0	0	0	1	3	5	2	0	0	0	3	2	2
3	0.386083	0.641565	4	4	0	1	1	0	0	4	5	2	1	1	1	4	2	2.33333
3	0.737472	0.729223	1	0	2	1	0	1	1	3	2	2	0	0	0	4	2	1.5
3	0.666667	0.729223	1	4	0	1	1	0	1	4	5	1	0	0	0	3	3	1.33333
2	0.176306	0.358435	0	0	0	0	0	0	0	4	3	1	0	0	0	3	2	1
2	0.176306	0.362987	0	0	0	0	0	0	0	4	2	1	1	0	0	3	2	1
2	0.929194	0.62466	0	0	0	0	0	0	0	4	3	1	0	0	0	3	1	0.75
3	0.404139	0.441542	0	0	0	0	0	0	0	4	5	3	0	0	0	5	2	1.25
4	0.666667	0.816882	1	4	1	1	1	1	0	5	3	2	0	0	0	4	2	2.33333
2	0.929194	0.18442	0	0	0	0	0	0	0	5	4	2	1	0	0	4	2	1
2	0.858389	0.270777	0	0	0	0	0	0	0	3	4	2	0	0	0	3	3	1.66667
5	0.929194	0.729223	4	4	3	1	1	1	0	2	4	2	1	0	1	3	2	2
3	0.666667	0.537002	1	4	0	1	1	0	1	4	2	2	0	0	0	2	2	1.4
2	0.666667	0.27988	0	0	0	0	0	0	0	5	4	2	1	0	0	3	2	1.33333
4	0.858389	0.175317	1	4	4	1	1	1	0	5	4	2	1	0	0	3	2	2
1	0.595861	0.358435	0	0	0	0	0	0	1	5	2	1	0	0	0	2	2	1.66667
5	0.929194	0.72012	4	4	4	1	1	1	0	3	4	2	0	0	0	2	2	2
2	0.176306	0.275328	0	0	0	0	0	0	1	5	2	1	0	0	0	2	2	0.4
4	0.770944	0.458447	1	4	0	1	1	0	0	4	4	2	0	0	0	5	1	2
2	0.648611	0.18767	0	0	0	0	0	0	0	4	4	1	1	0	0	2	2	2
3	0.719417	0.458447	1	4	1	1	1	1	0	3	5	1	0	0	0	5	2	1
3	0.456889	0.729223	1	0	0	1	0	0	0	1	5	3	0	0	0	3	1	4.34
4	0.719417	0.196773	1	4	3	1	1	1	0	4	3	1	0	0	1	1	2	1.33333
3	0.666667	0.546105	1	4	1	1	1	1	1	4	3	1	0	0	0	4	2	1.5
3	0.666667	0.629212	1	4	1	1	1	1	0	3	5	2	0	0	0	4	2	1.6
2	0.666667	0.629212	0	0	1	0	0	1	0	5	4	2	0	0	0	4	2	1.2
2	0.438833	0.541553	0	0	0	0	0	0	0	5	4	1	0	0	0	3	2	0.5
2	0.386083	0.18767	0	0	1	0	0	1	0	4	3	2	1	0	0	3	2	0.75
2	0.176306	0.18767	0	0	0	0	0	0	1	5	4	1	1	0	0	3	2	1.5
2	0.929194	0.56301	0	0	3	0	0	1	0	5	4	1	0	0	0	3	2	1
2	1	0.741576	0	4	4	0	1	1	1	4	4	1	1	0	0	3	1	0.666667
4	1	0.629212	1	4	1	1	1	1	0	4	5	2	0	0	0	4	2	1.25
3	1	0.995448	2	4	3	1	1	1	1	3	5	2	0	0	0	3	2	0.5
3	0.719417	0.546105	1	4	1	1	1	1	0	4	5	2	0	0	0	5	2	1.66667
3	0.719417	0.541553	1	4	1	1	1	1	0	3	4	1	0	0	0	5	2	2
3	1	0.729223	1	4	1	1	1	1	1	4	5	2	0	0	0	5	2	1
4	1	0.724672	1	4	0	1	1	0	0	4	4	1	0	0	0	2	1	1
4	0.456889	0.458447	1	4	2	1	1	1	0	4	5	2	0	0	0	5	2	2
4	0.790222	0.62466	1	4	1	1	1	1	1	3	5	1	0	0	0	3	1	1
4	0.876444	0.641565	3	4	1	1	1	1	0	4	4	3	0	0	1	3	2	2.4
2	0.438833	0.18767	0	0	2	0	0	1	0	5	4	1	1	0	0	2	2	4.35
2	0.719417	0.733775	0	0	1	0	0	1	0	4	5	1	1	0	0	4	2	4
2	0.631972	0.362987	0	0	0	0	0	0	0	4	3	2	0	0	0	4	2	1
2	0.456889	0.362987	0	0	0	0	0	0	1	4	2	1	0	0	0	2	1	0.666667
2	0.929194	0.620109	1	0	1	1	0	1	1	2	5	3	0	0	0	4	4	2
2	0.929194	0.729223	0	0	1	0	0	1	0	4	4	2	0	0	0	3	2	1.2
2	0.299862	0.629212	0	0	0	0	0	0	0	5	3	1	0	0	0	3	3	0.6
2	0.929194	0.546105	1	4	1	1	1	1	1	4	4	2	0	0	0	3	2	1.5
3	0.527695	0.546105	1	0	1	1	0	1	0	5	4	2	1	0	0	5	1	0.833333
2	0.456889	0.541553	0	0	1	0	0	1	0	3	2	1	0	0	0	1	1	1.66667
4	0.929194	0.546105	2	4	0	1	1	0	0	4	4	1	0	0	0	4	2	1
2	0.456889	0.629212	0	0	0	0	0	0	0	5	3	2	0	0	0	4	2	1.33333
3	0.509639	0.446093	1	4	0	1	1	0	0	2	5	1	0	0	1	5	2	2.25
3	1	1	3	4	3	1	1	1	0	4	5	1	0	0	1	4	2	2
3	0.719417	0.912342	1	4	0	1	1	0	1	3	5	1	0	0	0	3	3	2
5	0.787583	0.196773	1	4	0	1	1	0	1	3	4	3	0	0	0	5	2	1.25
2	0.648611	0.629212	0	0	1	0	0	1	0	5	4	2	0	0	0	5	2	1.8
3	0.456889	0.729223	1	4	0	1	1	0	0	3	4	1	0	0	1	3	1	3
2	0.94725	0.646116	0	0	0	0	0	0	0	4	4	1	1	0	0	5	1	3.33333
3	0.176306	0.990897	1	4	0	1	1	0	1	5	4	1	0	0	0	3	2	1.16667
3	1	0.733775	3	4	1	1	1	1	0	3	5	3	1	0	0	3	2	1
4	0.666667	0.81233	1	4	0	1	1	0	1	3	5	2	0	0	0	3	2	2
3	1	1	1	4	1	1	1	1	0	3	5	2	0	0	0	3	2	2
2	0.719417	0.629212	0	0	1	0	0	1	1	3	4	2	0	0	1	4	2	1.4
2	0.509639	0.916893	0	0	2	0	0	1	0	4	5	1	0	0	0	5	2	2.5
2	0.368028	0.462998	0	0	0	0	0	0	0	5	5	1	0	0	0	5	5	2.83333
4	0.229056	0.724672	1	4	0	1	1	0	1	2	5	3	0	0	0	2	2	1.66667
4	0.805638	0.27988	1	4	0	1	1	0	0	3	3	1	1	0	0	2	3	1.33333
2	0.456889	0.81233	0	0	0	0	0	0	0	5	4	1	0	0	0	4	1	1.66667
3	0.929194	0.546105	1	4	1	1	1	1	0	4	4	1	0	0	0	3	2	2
3	0.543111	0.546105	1	4	3	1	1	1	0	3	5	2	1	0	0	3	1	4.36
2	0.929194	1	3	4	0	1	1	0	1	4	4	3	1	0	0	4	2	3.75
2	0.719417	0.807779	0	0	0	0	0	0	0	3	5	1	0	0	0	3	2	0.714286
2	0.929194	0.833786	1	4	1	1	1	1	1	3	4	2	0	0	0	4	2	1.4
3	0.247112	0.275328	0	0	0	0	0	0	0	3	5	2	0	0	0	3	2	2
3	0.929194	0.567561	1	0	2	1	0	1	1	4	5	2	0	0	0	5	2	1.5
5	0.929194	1	4	4	4	1	1	1	0	3	4	2	1	1	1	5	2	4
2	0.790222	0.646116	0	0	0	0	0	0	0	5	4	1	1	0	0	4	1	1
2	0.929194	0.362987	0	4	0	0	1	0	1	5	3	2	0	0	0	3	4	3.33333
1	1	0.733775	0	0	0	0	0	0	1	3	3	1	0	0	0	2	2	4.33333
4	0.719417	0.541553	1	4	2	1	1	1	0	4	5	1	0	0	0	4	2	1.5
4	0.527695	0.90779	1	4	3	1	1	1	0	3	5	1	1	0	0	5	1	3
4	0.876444	0.446093	3	4	3	1	1	1	0	3	4	1	1	0	0	3	2	1.66667
3	0.456889	0.358435	1	4	0	1	1	0	1	4	4	1	1	0	0	4	2	1.5
5	1	0.90779	3	4	4	1	1	1	0	4	3	2	1	0	0	5	2	3
3	0.719417	0.807779	1	4	0	1	1	0	1	3	5	1	0	0	0	4	2	2.4
2	1	0.646116	1	0	0	1	0	0	0	5	3	1	0	0	0	3	2	1
2	0.929194	0.362987	0	0	2	0	0	1	0	2	4	2	1	0	0	3	2	2
2	0.876444	0.362987	0	0	0	0	0	0	0	3	4	2	1	0	1	3	2	2
4	0.456889	0.358435	1	4	0	1	1	0	0	4	4	1	0	0	0	2	2	1
2	0.876444	0.358435	0	4	0	0	1	0	1	5	4	1	0	0	0	2	2	0.333333
4	0.666667	0.179868	1	4	0	1	1	0	0	5	4	2	0	0	0	3	2	0.75
4	0.719417	0.729223	1	4	1	1	1	1	0	5	4	1	0	0	0	2	2	2.33333
2	0.595861	0.546105	0	0	0	0	0	0	0	5	3	2	0	0	0	3	2	2.25
3	0.929194	0.179868	0	0	0	0	0	0	0	4	4	2	0	0	0	3	2	2
4	0.858389	0.179868	1	4	0	1	1	0	1	4	2	2	0	0	0	3	2	1.5
2	0.719417	0.81233	0	0	1	0	0	1	0	4	4	1	1	0	0	4	2	0.888889
2	0.94725	0.81233	0	0	1	0	0	1	0	3	4	1	0	0	0	4	2	1.6
4	0.929194	0.81233	3	4	3	1	1	1	0	5	4	2	0	0	0	4	2	2.5
2	0.929194	1	0	0	1	0	0	1	0	4	4	1	0	0	0	5	2	1.25
2	0.666667	0.53245	0	0	0	0	0	0	1	5	4	2	0	0	0	4	2	1.8
5	0.929194	0.729223	4	4	4	1	1	1	0	5	4	2	1	0	0	3	2	1
3	1	1	4	4	4	1	1	1	1	3	3	2	1	1	0	3	4	1.66667
4	1	1	4	4	3	1	1	1	0	4	5	1	0	0	0	4	2	2.16667
2	0.247112	0.192221	0	0	1	0	0	1	0	4	4	2	1	0	0	2	2	1
2	0.666667	0.816882	0	0	2	0	0	1	0	5	4	2	0	0	0	4	2	0.75
2	0.456889	0.546105	0	0	1	0	0	1	0	3	2	2	0	0	0	2	1	1
2	0.94725	0.724672	0	0	2	0	0	1	0	3	5	2	0	0	0	4	2	2
2	0.805638	0.362987	0	0	2	0	0	1	1	4	4	2	1	0	0	2	2	1.25
2	0.247112	0.81233	0	0	3	0	0	1	0	4	4	2	1	0	0	2	2	2
4	0.929194	0.750679	1	4	1	1	1	1	0	4	4	1	1	0	0	2	1	1.4
2	0.719417	0.56301	0	0	1	0	0	1	1	4	4	2	0	0	0	3	2	1.66667
2	1	0.724672	0	0	0	0	0	0	0	4	5	1	0	0	0	1	1	0.8
4	0.666667	0.37534	1	4	0	1	1	0	0	3	5	1	0	0	0	1	1	1.25
4	0.790222	0.729223	1	4	0	1	1	0	1	3	5	1	0	0	0	2	1	2
3	0.929194	0.27988	1	4	0	1	1	0	0	3	4	2	0	0	0	3	2	2
3	0.929194	0.362987	1	4	0	1	1	0	0	4	4	2	0	0	0	3	2	2.33333
4	1	0.729223	4	4	4	1	1	1	0	5	4	3	0	0	0	3	2	2
2	0.333333	0.358435	0	0	0	0	0	0	1	4	2	1	0	0	0	3	2	1
2	1	0.81233	0	4	1	0	1	1	0	4	5	2	1	0	0	1	1	1.81818
4	0.876444	0.362987	1	4	3	1	1	1	0	3	5	1	1	0	0	1	2	1
3	0.666667	0.641565	0	4	0	0	1	0	0	3	4	1	0	0	0	2	2	1
2	0.247112	0.916893	0	0	1	0	0	1	0	3	4	1	0	0	0	4	2	1.75
2	0.876444	0.441542	0	0	1	0	0	1	0	4	5	1	0	0	0	4	2	2.66667
3	0.876444	0.729223	3	4	4	1	1	1	1	3	5	2	0	0	0	3	2	1.5
3	0.595861	0.379891	0	0	0	0	0	0	0	4	3	1	0	0	0	2	1	2
3	0.666667	0.546105	1	4	0	1	1	0	0	3	4	2	0	0	0	3	2	1
4	1	0.912342	4	4	3	1	1	1	0	2	4	4	1	1	0	3	2	0.75
3	0.929194	0.816882	2	4	2	1	1	1	1	2	4	3	0	0	0	3	1	1
4	0.929194	0.729223	4	4	2	1	1	1	0	2	4	2	1	1	0	2	2	2.16667
4	0.929194	0.729223	3	4	2	1	1	1	0	4	4	1	1	0	0	2	2	1.2
4	0.666667	0.724672	4	4	4	1	1	1	0	3	2	1	1	0	0	3	2	1.5
3	0.509639	0.27988	0	4	1	0	1	1	0	5	4	1	1	0	0	4	2	1
3	0.666667	0.27988	1	0	0	1	0	0	0	4	4	2	1	0	0	4	2	1
2	0.876444	0.729223	0	0	3	0	0	1	0	3	4	1	0	0	0	3	2	2
4	1	0.829235	4	4	4	1	1	1	0	5	4	2	1	1	0	3	2	2.5
3	0.929194	0.646116	1	4	0	1	1	0	0	4	4	2	0	0	0	3	2	4.33
2	0.94725	0.916893	0	4	2	0	1	1	0	5	4	2	1	0	0	4	2	1
3	0.666667	0.458447	1	4	0	1	1	0	1	3	5	1	0	0	0	2	2	1
3	0.666667	0.270777	1	4	1	1	1	1	0	5	4	1	0	0	0	2	1	0.75
3	0.456889	0.275328	0	4	2	0	1	1	0	3	5	1	0	0	0	2	2	1.25
2	0.666667	0.458447	0	0	0	0	0	0	0	4	4	1	0	0	0	2	1	0.8
2	0.858389	0.270777	0	0	0	0	0	0	0	5	4	2	0	0	0	2	1	1
3	0.719417	0.546105	3	4	1	1	1	1	0	3	4	2	1	0	0	3	2	1
3	0.929194	0.633763	1	4	1	1	1	1	0	4	4	2	1	0	0	3	2	1
4	0.456889	0.546105	1	4	0	1	1	0	0	3	4	2	0	0	1	3	2	1
3	0.456889	0.546105	0	0	0	0	0	0	0	4	3	1	0	0	0	3	2	1
5	0.929194	0.729223	4	4	4	1	1	1	0	2	4	2	1	1	1	3	2	1
3	0.666667	0.546105	1	4	0	1	1	0	0	5	4	2	0	0	0	4	1	2
2	0.719417	0.629212	0	0	2	0	0	1	0	4	4	1	0	0	0	3	2	1.2
2	0.456889	0.546105	0	0	0	0	0	0	0	5	3	1	0	0	0	3	2	1
2	0.719417	0.446093	0	0	1	0	0	1	1	4	4	1	0	0	0	4	2	1.6
3	0.456889	0.546105	0	4	0	0	1	0	0	4	3	2	0	0	0	3	3	4.22
4	0.719417	0.816882	1	4	0	1	1	0	1	5	4	1	1	0	0	4	2	1
4	1	1	4	4	4	1	1	1	0	4	4	2	1	0	0	4	2	1.2
2	0.456889	0.546105	0	0	0	0	0	0	0	3	4	2	0	0	0	3	2	0.75
3	0.666667	0.550656	1	4	3	1	1	1	0	2	5	3	1	0	0	3	2	2
2	0.719417	0.816882	0	0	0	0	0	0	1	4	4	1	0	0	0	3	3	3.2
3	0.456889	0.633763	3	0	3	1	0	1	0	4	4	2	1	0	0	4	2	1.5
3	0.247112	0.62466	0	0	0	0	0	0	0	4	4	2	0	0	1	3	2	4.43
4	0.719417	0.81233	3	4	3	1	1	1	0	3	4	2	1	0	0	4	2	0.75
3	0.666667	0.816882	1	4	0	1	1	0	0	4	3	1	0	0	0	4	2	1.5
2	0.456889	0.629212	0	0	0	0	0	0	1	4	3	1	0	0	0	4	3	1.42857
2	0.509639	0.729223	0	0	0	0	0	0	1	5	3	1	0	0	0	4	2	1
2	0.929194	0.816882	0	0	0	0	0	0	0	5	3	2	0	0	0	4	2	0.75
3	0.719417	0.816882	2	4	0	1	1	0	1	4	4	1	0	0	0	4	2	1
3	0.929194	0.816882	2	4	4	1	1	1	0	3	4	2	1	0	0	4	2	0.75
5	1	1	4	4	4	1	1	1	0	2	5	2	1	1	1	4	2	1.66667
4	0.719417	0.816882	4	4	4	1	1	1	1	2	5	2	1	0	0	4	2	1.66667
4	0.929194	0.81233	4	4	4	1	1	1	1	2	4	2	1	1	1	4	2	1.2
2	0.509639	0.546105	0	0	0	0	0	0	0	5	3	1	0	0	0	3	2	0.75
2	0.456889	0.362987	0	0	0	0	0	0	1	4	4	1	0	0	0	4	2	0.75
2	0.719417	0.362987	0	0	0	0	0	0	0	4	4	2	0	0	0	4	2	0.666667
2	0.719417	0.81233	0	0	0	0	0	0	0	5	4	1	0	0	0	4	2	1
3	0.719417	0.81233	1	4	0	1	1	0	0	3	5	2	0	0	0	4	2	0.75
2	0.456889	0.541553	0	0	0	0	0	0	0	2	5	2	0	0	0	3	2	2
2	0.404139	0.546105	0	0	0	0	0	0	0	2	5	2	0	0	0	3	1	1.66667
5	0.929194	0.816882	4	4	4	1	1	1	0	2	5	3	1	1	0	4	2	1.2
2	0.247112	0.362987	0	0	0	0	0	0	1	5	2	1	0	0	0	4	2	1
2	0.666667	0.546105	0	0	0	0	0	0	1	4	4	1	1	0	0	3	2	1
3	0.666667	0.729223	1	4	0	1	1	0	0	3	4	2	0	0	0	3	2	1.5
2	0.509639	0.546105	0	0	0	0	0	0	1	5	3	1	0	0	0	4	2	1
2	0.719417	0.729223	0	0	0	0	0	0	1	5	3	1	0	0	0	4	2	2
2	0.299862	0.629212	0	0	0	0	0	0	1	5	1	1	0	0	0	3	1	0.5
3	0.719417	0.816882	2	4	1	1	1	1	0	3	4	2	0	0	0	4	2	1.6
2	0.719417	0.729223	0	4	0	0	1	0	0	4	3	1	0	0	0	4	2	1.25
2	0.719417	0.729223	0	0	0	0	0	0	1	4	4	2	0	0	0	4	2	1.16667
3	0.333333	0.546105	0	4	0	0	1	0	0	3	4	2	0	0	1	3	2	4.23
5	0.929194	0.816882	3	4	4	1	1	1	1	3	4	3	1	1	0	3	2	1.66667
3	0.386083	0.541553	0	0	0	0	0	0	0	3	4	1	0	0	0	3	2	1.5
3	1	0.546105	1	4	2	1	1	1	1	3	4	1	0	0	0	4	2	0.75
2	0.580445	0.546105	0	0	0	0	0	0	1	5	2	1	0	0	0	4	2	1
2	0.719417	0.362987	0	0	1	0	0	1	0	5	3	1	0	0	0	4	2	0.5
4	1	0.546105	3	4	3	1	1	1	1	3	4	2	1	0	0	4	2	1.4
3	0.719417	0.546105	0	4	0	0	1	0	1	4	4	1	0	0	0	3	2	1.25
3	1	0.546105	1	4	0	1	1	0	1	3	3	1	0	0	0	4	2	1
2	0.666667	0.629212	0	0	0	0	0	0	1	4	3	1	0	0	0	4	2	1
2	0.333333	0.362987	0	0	0	0	0	0	1	4	2	2	0	0	0	3	2	1.5
2	0.666667	0.546105	0	0	0	0	0	0	0	4	3	1	0	0	0	4	2	1.16667
3	0.666667	0.546105	1	4	0	1	1	0	0	3	4	1	0	0	0	4	3	1.2
3	1	0.816882	1	4	1	1	1	1	1	4	3	1	0	0	0	3	3	1.16667
3	0.666667	0.729223	3	0	3	1	0	1	1	3	5	2	1	0	0	4	2	1
3	0.790222	0.816882	2	4	1	1	1	1	1	3	4	1	0	0	0	4	2	1.5
4	1	0.816882	4	4	4	1	1	1	1	3	5	2	0	0	0	4	2	1
2	0.123556	0.546105	0	0	0	0	0	0	1	3	3	1	0	0	0	3	3	4.23
3	0.666667	0.816882	4	4	4	1	1	1	0	4	3	1	1	0	0	3	2	1.4
2	0.386083	0.546105	0	0	0	0	0	0	0	3	4	1	0	0	0	3	3	4.23
2	0.666667	0.733775	0	0	0	0	0	0	1	4	3	1	0	0	0	4	3	0.8
2	0.719417	0.546105	0	0	0	0	0	0	1	2	4	2	0	0	0	4	2	1
3	0.666667	0.729223	4	4	1	1	1	1	1	4	3	1	1	0	0	3	3	1
5	1	1	4	4	4	1	1	1	1	2	4	3	1	0	0	4	2	1
2	0.456889	0.546105	0	0	0	0	0	0	1	3	4	2	0	0	0	3	2	0.8
2	0.123556	0.362987	0	0	0	0	0	0	0	2	4	1	0	0	0	3	2	2
2	0.386083	0.362987	0	0	0	0	0	0	0	5	2	1	0	0	0	4	2	0.5
2	0.386083	0.362987	0	0	0	0	0	0	1	3	3	1	0	0	0	3	2	0.75
2	0.456889	0.546105	0	0	0	0	0	0	0	3	3	2	0	0	0	3	2	1
5	0.929194	0.816882	4	4	4	1	1	1	0	3	4	2	1	1	0	4	3	1.4
5	1	1	4	4	4	1	1	1	0	4	3	2	1	0	1	3	3	1.42857
2	0.456889	0.362987	0	0	0	0	0	0	0	5	2	1	0	0	0	3	2	1.5
2	0.299862	0.362987	0	0	0	0	0	0	0	5	3	1	0	0	0	4	2	1
3	0.580445	0.550656	1	4	0	1	1	0	0	4	3	2	1	0	0	3	2	1
5	1	1	4	4	4	1	1	1	1	2	4	4	1	0	0	3	2	1
5	1	1	4	4	4	1	1	1	0	1	5	4	1	0	0	4	2	1
2	0.509639	0.362987	0	0	0	0	0	0	0	5	2	1	0	0	0	3	2	0.8
2	0.456889	0.546105	0	0	0	0	0	0	0	3	4	2	0	0	0	3	2	0.75
2	0.247112	0.362987	0	0	0	0	0	0	1	3	3	2	1	0	0	3	3	0.6
3	0.580445	0.816882	1	4	0	1	1	0	1	5	3	1	0	0	0	3	3	0.75
2	0.247112	0.546105	0	0	0	0	0	0	1	5	2	1	0	0	0	3	2	0.5
2	0.456889	0.458447	0	0	0	0	0	0	1	3	3	1	0	0	0	3	2	1.75
2	0.719417	0.18767	0	0	0	0	0	0	1	4	3	1	0	0	0	2	2	4.32
2	0.456889	0.546105	0	0	0	0	0	0	1	2	4	3	0	0	0	3	3	1
2	0.719417	0.81233	0	4	1	0	1	1	0	4	4	1	0	0	0	4	2	0.857143
4	1	1	4	4	3	1	1	1	0	4	1	1	0	0	0	4	2	1
2	0.719417	0.81233	1	0	1	1	0	1	0	4	4	1	0	0	0	4	2	0.888889
4	1	0.816882	3	4	4	1	1	1	0	4	3	2	0	0	0	4	2	0.75
1	0.509639	0.27988	0	0	0	0	0	0	1	3	4	1	0	0	0	4	2	0.4375
5	1	1	4	4	4	1	1	1	1	2	4	2	1	0	1	4	3	0.777778
3	0.456889	0.629212	0	4	0	0	1	0	1	3	4	2	0	0	0	3	2	1.2
3	0.929194	0.546105	1	4	1	1	1	1	1	4	4	1	0	0	0	3	2	1
3	0.543111	0.546105	0	0	3	0	0	1	1	3	5	2	1	0	0	3	1	1.16667
2	0.929194	0.362987	0	0	2	0	0	1	1	2	4	2	1	0	0	3	2	1.6
2	0.876444	0.362987	0	0	0	0	0	0	1	3	4	2	1	0	1	3	2	1.75
4	0.456889	0.358435	1	4	0	1	1	0	1	4	3	2	0	0	0	2	2	1.25
2	0.929194	0.362987	0	0	2	0	0	1	0	2	4	2	1	0	0	3	2	2
2	0.876444	0.362987	0	0	0	0	0	0	0	3	4	2	1	0	1	3	2	2
4	0.456889	0.358435	1	4	0	1	1	0	0	4	4	2	0	0	0	2	2	1
2	0.876444	0.358435	0	0	0	0	0	0	1	5	4	1	0	0	0	2	2	0.333333
4	0.666667	0.179868	1	4	0	1	1	0	0	5	4	2	0	0	0	3	2	0.75
4	0.719417	0.729223	1	4	1	1	1	1	0	5	4	2	0	0	0	2	2	1
3	0.666667	0.546105	1	4	0	1	1	0	0	3	3	1	0	0	0	4	3	1.2
2	0.666667	0.629212	0	0	0	0	0	0	1	4	3	1	0	0	0	4	2	1.2
2	0.666667	0.546105	0	0	0	0	0	0	0	4	3	1	0	0	0	4	2	1.16667
3	0.929194	0.567561	1	4	2	1	1	1	1	4	5	2	0	0	0	5	2	2
3	0.929194	0.546105	1	4	1	1	1	1	0	4	4	1	0	0	0	3	2	1.4
3	0.543111	0.546105	1	0	3	1	0	1	0	3	5	2	1	0	0	3	1	1.33333
3	0.509639	0.27988	1	0	1	1	0	1	0	5	4	2	1	0	0	4	2	1.33333
3	0.666667	0.27988	0	0	0	0	0	0	0	4	4	2	1	0	0	4	2	1
5	0.929194	0.729223	4	4	4	1	1	1	0	2	4	2	1	0	1	3	2	2
3	0.666667	0.546105	0	4	0	0	1	0	0	5	4	2	0	0	0	4	1	1.6
2	0.719417	0.816882	1	0	0	1	0	0	1	4	4	1	0	0	0	3	3	0.8
3	0.456889	0.633763	3	0	3	1	0	1	0	4	4	2	1	0	0	4	2	1.5
3	0.719417	0.816882	2	4	0	1	1	0	1	4	4	2	0	0	0	4	2	1.16667
3	1	0.546105	1	4	0	1	1	0	1	3	3	1	0	0	0	4	2	1
2	0.666667	0.629212	0	0	0	0	0	0	1	4	3	1	0	0	0	4	2	1.2
2	0.333333	0.362987	0	0	0	0	0	0	1	4	2	2	0	0	0	3	2	1.5
2	0.666667	0.546105	0	0	0	0	0	0	0	4	3	2	0	0	0	4	2	1.16667
3	0.666667	0.546105	1	4	0	1	1	0	0	3	4	2	0	0	0	4	3	1.2
1	0.719417	0.270777	0	0	0	0	0	0	1	4	2	1	0	0	0	3	2	1
3	0.858389	0.729223	1	4	1	1	1	1	0	4	4	1	0	0	0	3	2	0.8
2	0.299862	0.629212	0	0	0	0	0	0	0	5	3	1	0	0	0	3	5	0.6
3	0.527695	0.546105	0	4	1	0	1	1	0	5	4	2	1	0	0	5	1	1
2	0.929194	0.201324	0	0	0	0	0	0	1	4	4	1	0	0	0	4	2	0.5
3	0.386083	0.641565	4	0	0	1	0	0	0	4	5	2	1	1	1	4	2	2
5	0.929194	1	4	4	4	1	1	1	0	5	4	2	0	0	0	3	2	1.2
2	1	0.646116	1	0	0	1	0	0	0	5	3	2	0	0	0	3	2	1.25
2	0.456889	0.546105	0	0	0	0	0	0	0	3	4	2	0	0	0	3	2	1
2	0.719417	0.629212	0	0	2	0	0	1	1	3	5	2	0	0	0	5	2	1.75
3	0.176306	0.990897	1	4	0	1	1	0	1	5	4	1	0	0	0	3	2	0.833333
2	0.456889	0.546105	0	0	0	0	0	0	1	3	3	1	0	0	0	3	2	1.5
2	0.719417	0.81233	1	4	1	1	1	1	1	4	4	1	0	0	0	4	2	1.6
